# Supplementary material for: What Gets Measured Gets Counted: Food, Nutrition, and Hydration Non-Compliance in Ontario Long-Term Care Homes and the Role of Proactive Compliance Inspections, 2024
Source: Int J Environ Res Public Health. 2025 Oct 23;22(11):1619. doi: 10.3390/ijerph22111619 (PMC12652318; doi:10.3390/ijerph22111619)
Supplement: Supplementary file 1 [file ijerph-22-01619-s001.zip]

Archive with 1 entries (1 files):
- ijerph-3820692-supplementary.pdf
